# Supplementary material for: Notch dimerization and gene dosage are important for normal heart development, intestinal stem cell maintenance, and splenic marginal zone B-cell homeostasis during mite infestation
Source: PLoS Biol. 2020 Oct 5;18(10):e3000850. doi: 10.1371/journal.pbio.3000850 (PMC7561103; doi:10.1371/journal.pbio.3000850)
Supplement: S1 Data — (XLSX) [file pbio.3000850.s009.xlsx]

## Sheet: Fig1A-EMSA gels
Figure 1A. Cooperativity
	This replicate is shown in Fig. 1A with subtituion of red to magenta
	Independent Repeats used for quantification

## Sheet: Fig1B"-N1RA genotyping
The marker lane was spliced near the lanes labeled in red

## Sheet: FIG1C"-N2RA genotyping
The unmarked lanes were spliced out, and the lanes labeled in red reordered

## Sheet: Fig S1F
Luciferase and bGal measurements from reporter constructs, used to generate FigS1F											Figure:
	Luc	Bgal	Luc/Bgal	Fold Induction	Ave Induction	STD	ttest	ttest	Luc/Bgal ave		Transfection	Fold Induction	STDEV
Hes5	1118	92016	0.0121501	1.14096	0.999979	0.199375			0.0106488	1	Hes5	0.999979	0.199375
	973	106368	0.00914749	0.859						2	Hes5+N1wt	5.88811	0.53448
Hes5+N1wt	9513	162126	0.0586766	5.51017	5.88811	0.53448	0.00674092			3	Hes5+N2wt	5.0171	0.128138
	6862	102839	0.0667257	6.26604						4	Hes5+N2RA	1.96397	0.450551
Hes5+N2wt	5587	106498	0.0524611	4.92649	5.0171	0.128138	0.00173584	0.0115654		5	Hes5+N1KE	2.23469	0.034979
	5793	106507	0.0543908	5.1077						6	Hes5+N2DK	2.68548	0.124223
Hes5+N2RA	2340	133552	0.0175213	1.64538	1.96397	0.450551	0.109561			7	Hes5+N1KE+N2DK	16.0625	0.256331
	2390	98328	0.0243064	2.28255						8	Hes5+N1KE+N2KD	2.49765	0.609823
Hes5+N1KE	2728	113383	0.02406	2.25942	2.23469	0.034979	0.0131735	0.0105768
	2653	112734	0.0235333	2.20995						9	Hey2	1	0.155453
Hes5+N2DK	3283	111166	0.0295324	2.77332	2.68548	0.124223	0.00957276	0.160697		10	Hey2+N1wt	10.2781	0.614508
	3229	116732	0.0276617	2.59764						11	Hey2+N1RA	8.37525	1.0478
Hes5+N1KE+N2DK	18022	106564	0.169119	15.8812	16.0625	0.256331	0.000232325	0.000336408		12	Hey2+N2wt	6.08543	0.793101
	18720	108221	0.172979	16.2437						13	Hey2+N2RA	6.62263	0.579413
Hes5+N1KE+N2KD	3186	102150	0.0311894	2.92886	2.49765	0.609823	0.0807947
	3448	156688	0.0220055	2.06644
Hey2	2182	30251	0.0721298	0.838006	1	0.155453	1.43736e-05		0.0860732
	1999	22903	0.0872811	1.01403
	1982	20059	0.0988085	1.14796
Hey2+N1wt	22204	23737	0.935417	10.8677	10.2781	0.614508	0.0533549
	23841	26826	0.888727	10.3253
	21379	25762	0.829866	9.6414
Hey2+N1RA	25761	41641	0.618645	7.18743	8.37525	1.0478	0.0392377
	21308	28228	0.754853	8.7699
	21495	27238	0.789155	9.16842
Hey2+N2wt	17997	30347	0.59304	6.88996	6.08543	0.793101	0.397124
	17902	39211	0.456556	5.30427
	17488	33516	0.521781	6.06206
Hey2+N2RA	18438	32929	0.559932	6.5053	6.62263	0.579413
	15959	25568	0.624179	7.25172
	17826	33891	0.52598	6.11085

## Sheet: Fig2B-DSS
Figure 2B
Weight of DSS treated mice (D0-D97=days; x: mice died/euthanized), below % weight relative to D0
1% DSS mice weight(g)
mouse number	Genotyping	D0	D1	D2	D3	D4	D5	D6	D7	D8	D9	D10	D11	D12	D13	D14	D15	D16	D17	D18	D19	D20	D21	D22	D23	D24	D25	D26	D27	D28	D29	D30	D31	D32	D33	D34	D35	D36	D37	D38	D39	D40	D41	D42	D43	D44	D45	D46	D47
55605	N1: +/+; N2: +/+	24.3	24.2	25	24.7	24.2	24.3	24.6	24.5	24.2	24.5	24.3	24.6	24.9	24.2	24.2	25.3	24.9	25.1	25	25.4	25.5	25.3	25.3	25.3	25.3	25.4	25.5	25.6	26	25.7	25.6	26	26.8	26.7	26.4	26.6	26.6	26.5	26.4	26.6	27	26.8	26.6	26.8	27.3	27.4	27	26.8
55606	N1: +/+; N2: +/+	21.7	22.4	22.5	22.8	22.6	23.3	22.9	22.7	23	22.8	23.2	23.1	23.3	23.5	23.3	24.3	24.6	24.7	24.4	24.4	24.8	24.5	24.6	24.5	24.9	24.9	24.8	24.7	24.8	24.7	24.3	24.6	25	24.8	25.1	25.1	25	24.9	24.8	24.9	24.8	25.2	24.8	24.8	24.7	25	25	24.8
55607	N1: +/+; N2: +/+	23.1	23.3	24	23.9	23.8	23.9	23.8	23.2	23.3	23	23	23.2	23	23.2	22.4	23.4	23.5	24	23.7	24.2	24.5	24.7	24.7	25.1	25.3	25.6	25.4	25.6	25.8	25.6	25.5	25.8	26.2	26.1	25.9	26	26.2	26	26	25.9	26.2	25.8	25.8	25.6	26.2	26.2	26.5	26.3
55611	N1: +/+; N2: +/+	25.7	25.5	24.8	25.4	25.3	25.1	24.5	24.5	25	25.2	x
55704	N1: RA/RA; N2: RA/RA	19.3	19.9	18.4	18	17.5	17.4	16.8	15.8	14.8	14	x
55705	N1: RA/RA; N2: RA/RA	22.3	22.7	22.6	22.2	21.7	21.4	21.1	21.3	21.2	21.5	22.2	21.7	21.6	21.9	21.5	22.1	23	23.1	22.4	22.7	23	22.8	23.5	23.5	23.4	23.3	23.1	23.3	23.3	23.7	23	23.5	23.2	23.5	23.4	23.3	23.1	23.4	23.5	23.1	23.5	23.4	23.3	23.9	23.7	23.7	24.2	24.5
55706	N1: RA/RA; N2: RA/RA	23.5	23.8	23.4	23.2	22.9	23.1	22.9	22.4	22.6	22.6	23.2	22.7	22.5	22.8	22.4	23.3	23.5	23.9	23.8	23.5	23.8	23.7	24.2	24.3	24.7	24.6	24.4	24.4	24.6	24.1	24	24.4	24.1	24.3	24.2	24.3	24.2	23.8	24	23.7	23.8	23.6	23.9	23.6	24.5	24.6	25.1	24.8
55707	N1: RA/RA; N2: RA/RA	21.2	21.1	21.1	21.6	20.7	20.4	20.6	19.7	20.1	19.9	20.2	20.2	20	20.4	20.3	20.4	21.3	20.9	20.5	20.7	20.9	20.9	21.2	21.3	21	21	21.2	21	21.4	21.2	21	21.1	21.3	21.1	20.8	21.3	21.2	21.2	21	21.2	21.3	21.1	21.1	21.3	22	21.8	22.1	22.1
1% DSS mice weight(%)
mouse number	Genotyping	D0	D1	D2	D3	D4	D5	D6	D7	D8	D9	D10	D11	D12	D13	D14	D15	D16	D17	D18	D19	D20	D21	D22	D23	D24	D25	D26	D27	D28	D29	D30	D31	D32	D33	D34	D35	D36	D37	D38	D39	D40	D41	D42	D43	D44	D45	D46	D47
55605	N1: +/+; N2: +/+	1	0.995885	1.02881	1.01646	0.995885	1	1.01235	1.00823	0.995885	1.00823	1	1.01235	1.02469	0.995885	0.995885	1.04115	1.02469	1.03292	1.02881	1.04527	1.04938	1.04115	1.04115	1.04115	1.04115	1.04527	1.04938	1.0535	1.06996	1.05761	1.0535	1.06996	1.10288	1.09877	1.08642	1.09465	1.09465	1.09053	1.08642	1.09465	1.11111	1.10288	1.09465	1.10288	1.12346	1.12757	1.11111	1.10288
55606	N1: +/+; N2: +/+	1	1.03226	1.03687	1.05069	1.04147	1.07373	1.0553	1.04608	1.05991	1.05069	1.06912	1.06452	1.07373	1.08295	1.07373	1.11982	1.13364	1.13825	1.12442	1.12442	1.14286	1.12903	1.13364	1.12903	1.14747	1.14747	1.14286	1.13825	1.14286	1.13825	1.11982	1.13364	1.15207	1.14286	1.15668	1.15668	1.15207	1.14747	1.14286	1.14747	1.14286	1.16129	1.14286	1.14286	1.13825	1.15207	1.15207	1.14286
55607	N1: +/+; N2: +/+	1	1.00866	1.03896	1.03463	1.0303	1.03463	1.0303	1.00433	1.00866	0.995671	0.995671	1.00433	0.995671	1.00433	0.969697	1.01299	1.01732	1.03896	1.02597	1.04762	1.06061	1.06926	1.06926	1.08658	1.09524	1.10823	1.09957	1.10823	1.11688	1.10823	1.1039	1.11688	1.1342	1.12987	1.12121	1.12554	1.1342	1.12554	1.12554	1.12121	1.1342	1.11688	1.11688	1.10823	1.1342	1.1342	1.14719	1.13853
55611	N1: +/+; N2: +/+	1	0.992218	0.964981	0.988327	0.984436	0.976654	0.953307	0.953307	0.972763	0.980545
55704	N1: RA/RA; N2: RA/RA	1	1.03109	0.953368	0.932642	0.906736	0.901554	0.870466	0.818653	0.766839	0.725389
55705	N1: RA/RA; N2: RA/RA	1	1.01794	1.01345	0.995516	0.973094	0.959641	0.946188	0.955157	0.950673	0.964126	0.995516	0.973094	0.96861	0.982063	0.964126	0.991031	1.03139	1.03587	1.00448	1.01794	1.03139	1.02242	1.05381	1.05381	1.04933	1.04484	1.03587	1.04484	1.04484	1.06278	1.03139	1.05381	1.04036	1.05381	1.04933	1.04484	1.03587	1.04933	1.05381	1.03587	1.05381	1.04933	1.04484	1.07175	1.06278	1.06278	1.0852	1.09865
55706	N1: RA/RA; N2: RA/RA	1	1.01277	0.995745	0.987234	0.974468	0.982979	0.974468	0.953191	0.961702	0.961702	0.987234	0.965957	0.957447	0.970213	0.953191	0.991489	1	1.01702	1.01277	1	1.01277	1.00851	1.02979	1.03404	1.05106	1.04681	1.0383	1.0383	1.04681	1.02553	1.02128	1.0383	1.02553	1.03404	1.02979	1.03404	1.02979	1.01277	1.02128	1.00851	1.01277	1.00426	1.01702	1.00426	1.04255	1.04681	1.06809	1.05532
55707	N1: RA/RA; N2: RA/RA	1	0.995283	0.995283	1.01887	0.976415	0.962264	0.971698	0.929245	0.948113	0.938679	0.95283	0.95283	0.943396	0.962264	0.957547	0.962264	1.00472	0.985849	0.966981	0.976415	0.985849	0.985849	1	1.00472	0.990566	0.990566	1	0.990566	1.00943	1	0.990566	0.995283	1.00472	0.995283	0.981132	1.00472	1	1	0.990566	1	1.00472	0.995283	0.995283	1.00472	1.03774	1.0283	1.04245	1.04245
[truncated: 50 more columns]

## Sheet: Fig2H-qPCR
Figure 2H - qRT-PCR distal colon
quatitative PCR CT measurements										Calculation of Average CT, delta-delta-CT (relative to gapdh and wt) and fold change values with standart deviation
sample number	genotype	treatment	target name	Cт	Cт Mean	Cт SD	ΔCт			sample	gene	C(T)	Average	STD1	^^C	Fold induction	STD2	STD3
10	wt	1%DSS	clau4	22.6671	22.6656	0.00221726	2.89091
10	wt	1%DSS	clau4	22.664	22.6656	0.00221726	2.89091			WT	Cldn4	24.4342	24.1701	0.395618	0	1	0.487902	0.402404
17	wt	1%DSS	clau4	23.122	23.1807	0.0830758	3.20979				Claudin-4	24.5615		5.57481
17	wt	1%DSS	clau4	23.2395	23.1807	0.0830758	3.20979				Claudin-4	23.9686
19	wt	1%DSS	clau4	22.4627	26.6864	5.97319	6.48236				Claudin-4	23.7162
19	wt	1%DSS	clau4	30.9101	26.6864	5.97319	6.48236				GAPDH	18.375	18.5953	0.285543
20	N2RA/RA	1%DSS	clau4	21.9465	22.0807	0.189827	2.08262				GAPDH	18.555
20	N2RA/RA	1%DSS	clau4	22.2149	22.0807	0.189827	2.08262				GAPDH	19.0089
21	N2RA/RA	1%DSS	clau4	22.5266	22.5915	0.0916805	2.35147				GAPDH	18.4423
21	N2RA/RA	1%DSS	clau4	22.6563	22.5915	0.0916805	2.35147			RA	Claudin-4	24.2362	23.9998	0.197946	-0.572499	1.4871	0.263268	0.297709
22	N2RA/RA	1%DSS	clau4	23.7409	23.8451	0.147333	3.86149				Claudin-4	23.8057		5.00231
22	N2RA/RA	1%DSS	clau4	23.9493	23.8451	0.147333	3.86149				Claudin-4	23.8712
10	wt	1%DSS	il4	35.9451	35.768	0.250451	15.9933				Claudin-4	24.0859
10	wt	1%DSS	il4	35.5909	35.768	0.250451	15.9933				GAPDH	19.1805	18.9975	0.173572
17	wt	1%DSS	il4	33.5327	35.3363	2.55068	15.3654				GAPDH	19.0832
17	wt	1%DSS	il4	37.1399	35.3363	2.55068	15.3654				GAPDH	18.945
19	wt	1%DSS	il4	35.4216	34.5085	1.29139	14.3044				GAPDH	18.7812
19	wt	1%DSS	il4	33.5953	34.5085	1.29139	14.3044			WT+1% DSS	Claudin-4	22.6656	22.7697	0.370137	-2.78835	6.9084	0.42803	2.38613
20	N2RA/RA	1%DSS	il4	33.2128	32.8411	0.525629	12.843				Claudin-4	23.1807		2.78646
20	N2RA/RA	1%DSS	il4	32.4695	32.8411	0.525629	12.843				Claudin-4	22.4627
21	N2RA/RA	1%DSS	il4	32.7731	34.147	1.94298	13.907				Claudin-4
21	N2RA/RA	1%DSS	il4	35.5209	34.147	1.94298	13.907				GAPDH	19.7747	19.9832	0.214961
22	N2RA/RA	1%DSS	il4	33.1939	33.7329	0.762298	13.7493				GAPDH	19.9709
22	N2RA/RA	1%DSS	il4	34.2719	33.7329	0.762298	13.7493				GAPDH	20.2041
10	wt	1%DSS	tnfa	26.0537	26.0771	0.0331173	6.30247				GAPDH
10	wt	1%DSS	tnfa	26.1006	26.0771	0.0331173	6.30247			RA+1% DSS	Claudin-4	22.0807	22.8391	0.907885	-2.80962	7.011	0.919238	6.24762
17	wt	1%DSS	tnfa	26.3259	26.3282	0.00315461	6.35723				Claudin-4	22.5915		2.76519
17	wt	1%DSS	tnfa	26.3304	26.3282	0.00315461	6.35723				Claudin-4	23.8451
19	wt	1%DSS	tnfa	25.7582	25.7456	0.0178217	5.54153				Claudin-4
19	wt	1%DSS	tnfa	25.733	25.7456	0.0178217	5.54153				GAPDH	19.9981	20.0739	0.144028
20	N2RA/RA	1%DSS	tnfa	25.792	25.8666	0.105525	5.86849				GAPDH	20.24
20	N2RA/RA	1%DSS	tnfa	25.9412	25.8666	0.105525	5.86849				GAPDH	19.9836
21	N2RA/RA	1%DSS	tnfa	25.8928	25.8894	0.00489173	5.64937				GAPDH
21	N2RA/RA	1%DSS	tnfa	25.8859	25.8894	0.00489173	5.64937
22	N2RA/RA	1%DSS	tnfa	25.8654	25.898	0.046019	5.91436
22	N2RA/RA	1%DSS	tnfa	25.9305	25.898	0.046019	5.91436			WT	ZO1	22.8508	22.8958	0.112709	0	1	0.306982	0.237117
10	wt	1%DSS	il b	26.9185	26.9251	0.00943145	7.15047				ZO1	23.0623		4.30055
10	wt	1%DSS	il b	26.9318	26.9251	0.00943145	7.15047				ZO1	22.8576
17	wt	1%DSS	il b	27.5949	27.6053	0.0147952	7.63438				ZO1	22.8128
17	wt	1%DSS	il b	27.6158	27.6053	0.0147952	7.63438				GAPDH	18.375	18.5953	0.285543
19	wt	1%DSS	il b	26.9649	26.9281	0.0520207	6.72408				GAPDH	18.555
19	wt	1%DSS	il b	26.8914	26.9281	0.0520207	6.72408				GAPDH	19.0089
20	N2RA/RA	1%DSS	il b	25.9932	26.0483	0.0779804	6.0502				GAPDH	18.4423
20	N2RA/RA	1%DSS	il b	26.1034	26.0483	0.0779804	6.0502			RA	ZO1	23.0335	22.9931	0.101406	-0.304871	1.23531	0.201024	0.184696
21	N2RA/RA	1%DSS	il b	24.9508	24.9297	0.0298656	4.68969				ZO1	23.1179		3.99568
21	N2RA/RA	1%DSS	il b	24.9086	24.9297	0.0298656	4.68969				ZO1	22.9106
22	N2RA/RA	1%DSS	il b	25.2027	25.2538	0.0723105	5.27018				ZO1	22.9105
22	N2RA/RA	1%DSS	il b	25.3049	25.2538	0.0723105	5.27018				GAPDH	19.1805	18.9975	0.173572
10	wt	1%DSS	zo1	22.6508	22.7168	0.0933637	2.94212				GAPDH	19.0832
10	wt	1%DSS	zo1	22.7828	22.7168	0.0933637	2.94212				GAPDH	18.945
17	wt	1%DSS	zo1	22.8359	22.8598	0.0337944	2.88884				GAPDH	18.7812
17	wt	1%DSS	zo1	22.8837	22.8598	0.0337944	2.88884			WT+1% DSS	ZO1	22.7168	22.7793	0.0731746	-1.50449	2.83723	0.227074	0.483632
19	wt	1%DSS	zo1	22.8293	22.7613	0.0961191	2.55723				ZO1	22.8598		2.79606
19	wt	1%DSS	zo1	22.6933	22.7613	0.0961191	2.55723				ZO1	22.7613
20	N2RA/RA	1%DSS	zo1	22.9309	22.9405	0.0136138	2.94241				ZO1
20	N2RA/RA	1%DSS	zo1	22.9501	22.9405	0.0136138	2.94241				GAPDH	19.7747	19.9832	0.214961
21	N2RA/RA	1%DSS	zo1	22.9063	22.9626	0.0796811	2.7226				GAPDH	19.9709
21	N2RA/RA	1%DSS	zo1	23.0189	22.9626	0.0796811	2.7226				GAPDH	20.2041
22	N2RA/RA	1%DSS	zo1	22.9085	22.9331	0.0346872	2.94945				GAPDH
22	N2RA/RA	1%DSS	zo1	22.9576	22.9331	0.0346872	2.94945			RA+1% DSS	ZO1	22.9405	22.9454	0.0153649	-1.42906	2.69271	0.144845	0.284383
10	wt	1%DSS	il17a	30.5129	30.444	0.0974449	10.6693				ZO1	22.9626		2.87149
10	wt	1%DSS	il17a	30.3751	30.444	0.0974449	10.6693				ZO1	22.9331
17	wt	1%DSS	il17a	30.5432	30.6114	0.0964657	10.6405				ZO1
17	wt	1%DSS	il17a	30.6796	30.6114	0.0964657	10.6405				GAPDH	19.9981	20.0739	0.144028
19	wt	1%DSS	il17a	29.824	29.8876	0.0900189	9.68355				GAPDH	20.24
19	wt	1%DSS	il17a	29.9513	29.8876	0.0900189	9.68355				GAPDH	19.9836
20	N2RA/RA	1%DSS	il17a	27.5783	27.4645	0.160919	7.4664				GAPDH
20	N2RA/RA	1%DSS	il17a	27.3507	27.4645	0.160919	7.4664
21	N2RA/RA	1%DSS	il17a	29.7775	29.8326	0.0778456	9.59257
21	N2RA/RA	1%DSS	il17a	29.8876	29.8326	0.0778456	9.59257			WT	IL-4	34.6283	34.776	0.385743	0	1	0.47993	0.394676
22	N2RA/RA	1%DSS	il17a	28.5208	28.5726	0.0731238	8.58894				IL-4	35.1777		16.1807
22	N2RA/RA	1%DSS	il17a	28.6243	28.5726	0.0731238	8.58894				IL-4	34.9889
10	wt	1%DSS	gapdh	19.8529	19.7747	0.110576					IL-4	34.3092
10	wt	1%DSS	gapdh	19.6965	19.7747	0.110576					GAPDH	18.375	18.5953	0.285543
17	wt	1%DSS	gapdh	20.0683	19.9709	0.137717					GAPDH	18.555
17	wt	1%DSS	gapdh	19.8736	19.9709	0.137717					GAPDH	19.0089
19	wt	1%DSS	gapdh	20.1704	20.2041	0.0475524					GAPDH	18.4423
19	wt	1%DSS	gapdh	20.2377	20.2041	0.0475524				RA	IL-4	36.4139	35.0865	0.988099	-0.0916505	1.06559	1.00323	1.07036
20	N2RA/RA	1%DSS	gapdh	19.9968	19.9981	0.00177084					IL-4	35.0916		16.0891
20	N2RA/RA	1%DSS	gapdh	19.9993	19.9981	0.00177084					IL-4	34.0465
21	N2RA/RA	1%DSS	gapdh	20.3275	20.24	0.123781					IL-4	34.794
21	N2RA/RA	1%DSS	gapdh	20.1525	20.24	0.123781					GAPDH	19.1805	18.9975	0.173572
22	N2RA/RA	1%DSS	gapdh	20.0265	19.9836	0.0606537					GAPDH	19.0832
22	N2RA/RA	1%DSS	gapdh	19.9407	19.9836	0.0606537					GAPDH	18.945
96	wt	untreated	clau4	24.4665	24.4342	0.0456953	18.375				GAPDH	18.7812
96	wt	untreated	clau4	24.4018	24.4342	0.0456953	18.375			WT+1% DSS	IL-4	35.768	35.2043	0.640038	-0.959671	1.94487	0.675172	1.16067
97	wt	untreated	clau4	24.6288	24.5615	0.0952451	18.555				IL-4	35.3363		15.221
97	wt	untreated	clau4	24.4941	24.5615	0.0952451	18.555				IL-4	34.5085
00	wt	untreated	clau4	24.022	23.9686	0.0754408	19.0089				IL-4
00	wt	untreated	clau4	23.9153	23.9686	0.0754408	19.0089				GAPDH	19.7747	19.9832	0.214961
01	wt	untreated	clau4	23.6044	23.7162	0.158035	18.4423				GAPDH	19.9709
01	wt	untreated	clau4	23.8279	23.7162	0.158035	18.4423				GAPDH	20.2041
89	N2RA/RA	untreated	clau4	24.2419	24.2362	0.00803555	19.1805				GAPDH
89	N2RA/RA	untreated	clau4	24.2306	24.2362	0.00803555	19.1805			RA+1% DSS	IL-4	32.8411	33.1157	0.535584	-3.13891	8.80858	0.554612	4.12923
90	N2RA/RA	untreated	clau4	23.8388	23.8057	0.0468066	19.0832				IL-4	32.7731		13.0418
90	N2RA/RA	untreated	clau4	23.7726	23.8057	0.0468066	19.0832				IL-4	33.7329
91	N2RA/RA	untreated	clau4	23.8638	23.8712	0.0104025	18.945				IL-4
91	N2RA/RA	untreated	clau4	23.8785	23.8712	0.0104025	18.945				GAPDH	19.9981	20.0739	0.144028
93	N2RA/RA	untreated	clau4	24.106	24.0859	0.0283861	18.7812				GAPDH	20.24
93	N2RA/RA	untreated	clau4	24.0659	24.0859	0.0283861	18.7812				GAPDH	19.9836
96	wt	untreated	il4	35.819	34.6283	1.68393	16.2533				GAPDH
96	wt	untreated	il4	33.4375	34.6283	1.68393	16.2533
97	wt	untreated	il4	34.3534	35.1777	1.16568	16.6227
97	wt	untreated	il4	36.002	35.1777	1.16568	16.6227			WT	IL-17A	30.9904	31.1348	0.271944	0	1	0.39432	0.314323
00	wt	untreated	il4	35.3985	34.9889	0.579377	15.98				IL-17A	31.4888		12.5395
00	wt	untreated	il4	34.5792	34.9889	0.579377	15.98				IL-17A	30.8661
01	wt	untreated	il4	34.6385	34.3092	0.465655	15.8669				IL-17A	31.194
01	wt	untreated	il4	33.9799	34.3092	0.465655	15.8669				GAPDH	18.375	18.5953	0.285543
89	N2RA/RA	untreated	il4	35.8833	36.4139	0.750341	17.2334				GAPDH	18.555
89	N2RA/RA	untreated	il4	36.9445	36.4139	0.750341	17.2334				GAPDH	19.0089
90	N2RA/RA	untreated	il4	35.145	35.0916	0.0755245	16.0084				GAPDH	18.4423
90	N2RA/RA	untreated	il4	35.0382	35.0916	0.0755245	16.0084			RA	IL-17A	30.4222	29.7478	0.961779	-1.7892	3.45623	0.977316	3.34839
91	N2RA/RA	untreated	il4	34.8292	34.0465	1.10689	15.1016				IL-17A	30.3898		10.7503
91	N2RA/RA	untreated	il4	33.2639	34.0465	1.10689	15.1016				IL-17A	28.3679
93	N2RA/RA	untreated	il4	34.5918	34.794	0.285924	16.0128				IL-17A	29.8112
93	N2RA/RA	untreated	il4	34.9962	34.794	0.285924	16.0128				GAPDH	19.1805	18.9975	0.173572
96	wt	untreated	tnfa	26.81	26.8791	0.0978171	8.50416				GAPDH	19.0832
96	wt	untreated	tnfa	26.9483	26.8791	0.0978171	8.50416				GAPDH	18.945
97	wt	untreated	tnfa	27.1712	27.2623	0.128926	8.70728				GAPDH	18.7812
97	wt	untreated	tnfa	27.3535	27.2623	0.128926	8.70728			WT+1% DSS	IL-17A	30.444	30.3143	0.378916	-2.20841	4.62166	0.435644	1.6292
00	wt	untreated	tnfa	26.8162	26.8186	0.00336366	7.8097				IL-17A	30.6114		10.3311
00	wt	untreated	tnfa	26.8209	26.8186	0.00336366	7.8097				IL-17A	29.8876
01	wt	untreated	tnfa	26.9674	26.9017	0.0929537	8.45942				IL-17A
01	wt	untreated	tnfa	26.836	26.9017	0.0929537	8.45942				GAPDH	19.7747	19.9832	0.214961
89	N2RA/RA	untreated	tnfa	27.1897	27.3231	0.188687	8.14262				GAPDH	19.9709
89	N2RA/RA	untreated	tnfa	27.4565	27.3231	0.188687	8.14262				GAPDH	20.2041
90	N2RA/RA	untreated	tnfa	26.594	26.7333	0.19708	7.65012				GAPDH
90	N2RA/RA	untreated	tnfa	26.8727	26.7333	0.19708	7.65012			RA+1% DSS	IL-17A	27.4645	28.6232	1.18485	-3.99023	15.892	1.19357	20.456
91	N2RA/RA	untreated	tnfa	26.3117	26.4729	0.227871	7.52791				IL-17A	29.8326		8.5493
91	N2RA/RA	untreated	tnfa	26.634	26.4729	0.227871	7.52791				IL-17A	28.5726
93	N2RA/RA	untreated	tnfa	26.8155	26.8381	0.0319062	8.05687				IL-17A
93	N2RA/RA	untreated	tnfa	26.8606	26.8381	0.0319062	8.05687				GAPDH	19.9981	20.0739	0.144028
96	wt	untreated	ilb	26.924	26.9605	0.0516215	8.58556				GAPDH	20.24
96	wt	untreated	ilb	26.997	26.9605	0.0516215	8.58556				GAPDH	19.9836
97	wt	untreated	ilb	27.3931	27.4011	0.011356	8.84609				GAPDH
97	wt	untreated	ilb	27.4092	27.4011	0.011356	8.84609
00	wt	untreated	ilb	26.8962	26.9094	0.01867	7.90057
00	wt	untreated	ilb	26.9226	26.9094	0.01867	7.90057			WT	IL-1β	26.9605	27.2954	0.465638	0	1	0.546217	0.460252
01	wt	untreated	ilb	27.9582	27.9104	0.0676238	9.46807				IL-1β	27.4011		8.70007
01	wt	untreated	ilb	27.8626	27.9104	0.0676238	9.46807				IL-β	26.9094
89	N2RA/RA	untreated	ilb	27.6667	27.6472	0.0275337	8.46672				IL-β	27.9104
89	N2RA/RA	untreated	ilb	27.6277	27.6472	0.0275337	8.46672				GAPDH	18.375	18.5953	0.285543
90	N2RA/RA	untreated	ilb	27.2273	27.286	0.0830947	8.2028				GAPDH	18.555
90	N2RA/RA	untreated	ilb	27.3448	27.286	0.0830947	8.2028				GAPDH	19.0089
91	N2RA/RA	untreated	ilb	27.0294	26.989	0.0571268	8.04404				GAPDH	18.4423
91	N2RA/RA	untreated	ilb	26.9486	26.989	0.0571268	8.04404			RA	IL-β	27.6472	27.6779	0.78831	-0.0196538	1.01372	0.807193	0.760088
93	N2RA/RA	untreated	ilb	28.8715	28.7893	0.116281	10.0081				IL-β	27.286		8.68042
93	N2RA/RA	untreated	ilb	28.7071	28.7893	0.116281	10.0081				IL-β	26.989
96	wt	untreated	il17	31.0685	30.9904	0.110464	12.6154				IL-β	28.7893
96	wt	untreated	il17	30.9123	30.9904	0.110464	12.6154				GAPDH	19.1805	18.9975	0.173572
97	wt	untreated	il17	31.6247	31.4888	0.192105	12.9338				GAPDH	19.0832
97	wt	untreated	il17	31.353	31.4888	0.192105	12.9338				GAPDH	18.945
00	wt	untreated	il17	30.8417	30.8661	0.0345253	11.8573				GAPDH	18.7812
00	wt	untreated	il17	30.8906	30.8661	0.0345253	11.8573			WT+1% DSS	IL-β	26.9251	27.1529	0.391837	-1.53043	2.88871	0.446928	1.04899
01	wt	untreated	il17	31.2353	31.194	0.0584863	12.7517				IL-β	27.6053		7.16964
01	wt	untreated	il17	31.1526	31.194	0.0584863	12.7517				IL-β	26.9281
89	N2RA/RA	untreated	il17	30.3807	30.4222	0.0587318	11.2418				IL-β
89	N2RA/RA	untreated	il17	30.4638	30.4222	0.0587318	11.2418				GAPDH	19.7747	19.9832	0.214961
90	N2RA/RA	untreated	il17	30.4481	30.3898	0.0825188	11.3066				GAPDH	19.9709
90	N2RA/RA	untreated	il17	30.3314	30.3898	0.0825188	11.3066				GAPDH	20.2041
91	N2RA/RA	untreated	il17	28.3214	28.3679	0.0658435	9.42298				GAPDH
91	N2RA/RA	untreated	il17	28.4145	28.3679	0.0658435	9.42298			RA+1% DSS	IL-β	26.0483	25.4106	0.575549	-3.36338	10.2915	0.593296	5.23518
93	N2RA/RA	untreated	il17	29.7372	29.8112	0.104655	11.0301				IL-β	24.9297		5.33669
93	N2RA/RA	untreated	il17	29.8852	29.8112	0.104655	11.0301				IL-β	25.2538
96	wt	untreated	gapdh	18.364	18.375	0.0155168					IL-β
96	wt	untreated	gapdh	18.386	18.375	0.0155168					GAPDH	19.9981	20.0739	0.144028
97	wt	untreated	gapdh	18.5611	18.555	0.00850894					GAPDH	20.24
97	wt	untreated	gapdh	18.549	18.555	0.00850894					GAPDH	19.9836
00	wt	untreated	gapdh	19.1427	19.0089	0.189208					GAPDH
00	wt	untreated	gapdh	18.8751	19.0089	0.189208
01	wt	untreated	gapdh	18.4056	18.4423	0.0519667
01	wt	untreated	gapdh	18.479	18.4423	0.0519667				WT	TNF-α	26.8791	26.9654	0.201013	0	1	0.349201	0.273855
89	N2RA/RA	untreated	gapdh	19.1443	19.1805	0.0511481					TNF-α	27.2623		8.37014
89	N2RA/RA	untreated	gapdh	19.2167	19.1805	0.0511481					TNF-α	26.8186
90	N2RA/RA	untreated	gapdh	19.0484	19.0832	0.0492289					TNF-α	26.9017
90	N2RA/RA	untreated	gapdh	19.118	19.0832	0.0492289					GAPDH	18.375	18.5953	0.285543
91	N2RA/RA	untreated	gapdh	18.9873	18.945	0.0598836					GAPDH	18.555
91	N2RA/RA	untreated	gapdh	18.9026	18.945	0.0598836					GAPDH	19.0089
93	N2RA/RA	untreated	gapdh	18.7152	18.7812	0.0933381					GAPDH	18.4423
93	N2RA/RA	untreated	gapdh	18.8472	18.7812	0.0933381				RA	TNF-α	27.3231	26.8418	0.355695	-0.525756	1.43969	0.395786	0.45445
96	wt	untreated	zo1	22.8305	22.8508	0.0286477	4.47579				TNF-α	26.7333		7.84438
96	wt	untreated	zo1	22.871	22.8508	0.0286477	4.47579				TNF-α	26.4729
97	wt	untreated	zo1	23.0803	23.0623	0.0254837	4.50726				TNF-α	26.8381
97	wt	untreated	zo1	23.0443	23.0623	0.0254837	4.50726				GAPDH	19.1805	18.9975	0.173572
00	wt	untreated	zo1	22.8073	22.8576	0.0710522	3.84869				GAPDH	19.0832
00	wt	untreated	zo1	22.9078	22.8576	0.0710522	3.84869				GAPDH	18.945
01	wt	untreated	zo1	22.8191	22.8128	0.00899178	4.37046				GAPDH	18.7812
01	wt	untreated	zo1	22.8064	22.8128	0.00899178	4.37046			WT+1% DSS	TNF-α	26.0771	26.0503	0.29221	-2.30306	4.93503	0.36276	1.41085
89	N2RA/RA	untreated	zo1	23.0166	23.0335	0.0239502	3.85306				TNF-α	26.3282		6.06708
89	N2RA/RA	untreated	zo1	23.0505	23.0335	0.0239502	3.85306				TNF-α	25.7456
90	N2RA/RA	untreated	zo1	23.0897	23.1179	0.0398851	4.03472				TNF-α
90	N2RA/RA	untreated	zo1	23.1461	23.1179	0.0398851	4.03472				GAPDH	19.7747	19.9832	0.214961
91	N2RA/RA	untreated	zo1	22.9183	22.9106	0.0108489	3.96564				GAPDH	19.9709
91	N2RA/RA	untreated	zo1	22.9029	22.9106	0.0108489	3.96564				GAPDH	20.2041
93	N2RA/RA	untreated	zo1	22.9111	22.9105	0.000879352	4.1293				GAPDH
93	N2RA/RA	untreated	zo1	22.9099	22.9105	0.000879352	4.1293			RA+1% DSS	TNF-α	25.8666	25.8846	0.0162247	-2.5594	5.89462	0.144939	0.622967
											TNF-α	25.8894		5.81074
											TNF-α	25.898
											TNF-α
											GAPDH	19.9981	20.0739	0.144028
											GAPDH	20.24
											GAPDH	19.9836
											GAPDH

## Sheet: FigS2-Tcells
Figure S2 A - Thymocytes
Counts of single positive (SP) and double positive (DP) thymocytes for different genotypes (each column represents one animal)
	wt		N1+/RA				N1RA/RA
CD4 SP	19800000	16500000	15500000	28700000	21700000	21000000	22300000	23000000	20600000	21800000	29700000	27500000
CD8 SP	4820000	3460000	2790000	4900000	4580000	4650000	7180000	5020000	4990000	5270000	7670000	7920000
DP	129000000	133000000	115000000	114000000	132000000	111000000	126000000	129000000	132000000	121000000	116000000	119000000
	wt		N1+/RA				N1RA/RA
DN	4480000	5790000	7050000	9890000	5360000	9950000	7860000	7550000	6930000	9070000	8610000	8680000
DN1	2100000	1470000	1520000	1210000	1410000	1400000	1770000	1480000	1550000	1500000	1680000	1690000
DN2	205000	413000	184000	351000	241000	342000	292000	308000	280000	255000	426000	351000
DN3	1130000	1560000	977000	2170000	2090000	1480000	2030000	2190000	2100000	2030000	2010000	2060000
DN4	1040000	1050000	1800000	757000	740000	1260000	393000	506000	556000	690000	367000	377000
Thymocytes - cell number					Thymus - weight (g)
total number of thymocytes counted for each animal					total weight of thymus for each animal used for thymocyte counts
wt	N1+/RA	N1RA/RA			wt	N1+/RA	N1RA/RA
170000000	160000000	81000000			0.078	0.07	0.089
170000000	120000000	140000000			0.079	0.061	0.065
	190000000	140000000				0.086	0.099
	110000000	95000000				0.08	0.099
		72000000					0.05
		94000000					0.073
Figure S2 B - Spleenocytes
percent of spleenocyte subtypes relative to total amount of live cells
	wt		N1+/RA				N1RA/RA
TCRb+	40.9	32.7	33.7	37.2	31.8	35.4	8230000	8970000	9250000	9380000	8680000	8680000
CD8 SP	15.9	13	14.2	7.86	13.2	10.8	3370000	2300000	2480000	2030000	2820000	2820000
CD4 SP	82.1	84.5	82.9	90.5	84.2	87.1	22100000	23300000	23200000	23500000	22000000	22700000
absolute numbers of spleenocyte subtypes analyzed
	wt		N1+/RA				N1RA/RA
TCRb+	10700000	8550000	8810000	9720000	8310000	9250000	8230000	8970000	9250000	9380000	8680000	8680000
CD8 SP	4160000	3400000	3710000	2050000	3450000	2820000	3370000	2300000	2480000	2030000	2820000	2820000
CD4 SP	21500000	22100000	21700000	23700000	22000000	22800000	22100000	23300000	23200000	23500000	22000000	22700000
total number of spleenocytes					total weight of spleen from analyzed animals
wt	N1+/RA	N1RA/RA			wt	N1+/RA	N1RA/RA
37000000	18000000	49000000			0.089	0.087	0.151
41000000	38000000	35000000			0.09	0.117	0.112
	17000000	31000000				0.124	0.129
	14000000	52000000				0.113	0.117
		21000000					0.123
		32000000					0.121

## Sheet: Fig4-Goblet cells Ki67
Figure 4D - goblet cells										Figure 4J - Ki67 positive tissue
number of goblet cells counted for each frame/picture taken, calculated mean and standard deviation below, shown in Fig4D										% of Ki67 positive tissue in analyzed intestines from N1RA/-; N2RA/- pups/fetuses by age, shown in fig 4J
wt	N1+/-; N2+/-	N1RA/-; N2RA/-								Age:	E18.5	P0	P1	P30
153	247	537								%Ki67(+)	100% (n=3)	100% (n=2)	10% (n=1)	0% (n=1)
67	85	404										80% (n=3)
93	196	415										30% (n=2)
231	134	268										0% (n=2)
102	81	344
132	187	306
114	70
85	89
136	91
133	186
	82
124.6	131.636	379	Mean
45.8141	62.573	95.6661	SD

## Sheet: Fig5-MZB
Figure 5 A -number of events/100k										Figure 2 B - Number events/100k
evnts per 100k events for different cell types in spleens counted by flow cytometry; wt:wild type, RA: N2RA/RA										evnts per 100k events for different cell types in spleens counted by flow cytometry
MZ B		MZ P		Fo B		T2 B				MZB				Fo B
wt	RA	wt	RA	wt	RA	wt	RA			N2+/+	N2+/-	N2+/+	N2RA/-	N2+/+	N2+/-	N2+/+	N2RA/-
3699	9337	6285	3373	73361	70417	40872	33722			2608	902	5292	1278	5520	12927	20101	26497
4711	7331	5905	3705	71655	71500	38873	37382			2219	869	4811	1465	8289	7565	16418	24038
2868	6793	2692	3477	90172	85520	59705	57219			4299	395	4299	1206
2846	8507	3056	2592	89474	84044	60203	46255			4658		4658
2674	7090	2136	4266	90418	79503	52177	48356
3166	4935	2040	2746	91189	82669	54215	43866
5200	3700			20225	19854
6000	4800			20815	20882
4400	5900
4300	6100
	4000
Figure 5 C - IgM												Figure 5 E - MZ B
IgM levels estimated by ELISA for spleenocytes cultured in vitro and in serum collected from animals												evnts per 100k events for MZBs counted by flow cytometry, isolated from spleens from animals with indicated treatment; wt:wild type, RA: N2RA/RA, PP: post-permethrin, LPS: lipopolysaccharid, HDM: house dust mite extract
in vitro		Serum										PP		LPS		HDM
wt	RA	wt	RA									wt	RA	wt	RA	wt	RA
90.9984	47.2664	110.18	112.4									1000	2300	3243	2446	4827.33	6319.33
14.376	29.2616	208.04	328.49									900	1600	2611	5057	5369.25	6553.75
32.68	57.1424	527.28	625.14									3500	3700	3851	6510	4194	8611
												2340	4730	2958.67	5911.5	5358.33	6397.33
												2410	4620	3527.25	3169.33	3282.5	5784
												5031	6680.29	4703.6	3202.67	4860.5	5087.25
Figure 5 D - B1 B cells												2662	4661.33		3582.5	3757.75	4197.25
evnts per 100k events for different cell types in spleens counted by flow cytometry; wt:wild type, RA: N2RA/RA												3471	3586.5		3770	3856	3559.25
B1a		B1b										1505.33	1947.5
wt	RA	wt	RA
2182	7204	4165	25707
1309	6426	10513	9603

## Sheet: FigS5-spleen
Spleen size (cm)
spleen size in cm of N2RA/RA and other animals from same colony sorted by age, Average and StDev below, shown in Fig S5
age	P28-P150		P150-P300		>P300
genotype	RA	other	RA	other	RA	other
	1.4	1.5	1.8	1.4	1.8	1.1
	1.5	1.5	1.5	1.7	2.2	1.4
	1.5	1.7	1.3	1.6	2	1.4
	1.3	1.8	1.7	1.5	1.9	1.7
	1.6	2	2	1.6	1.6	1.3
	1.4	1.4	1.8	1.5	1.7	1.4
	1.6	1.6	1.5	1.5	1.5	2
	1.5	1.5	1.4	1.5		1.5
	1.5	1.5	1.9	1.5		2
	2	1.6	1.5	1.3		1.9
	1.4	1.4	1.5	1.4		1.3
	1.8	1.6	1.6	1.1		1.6
	1.2	1.5	1.6	1.6		1.4
	1.5	1.5	1.7	1.3		1.4
	1.6	1.8	1.5	2
	1.5	1.7	1.6	1.4
	1.5	1.6	1.8	1.4
	1.5	1.4	1.7	1.6
			1.6	1.5
			1.4	1.5
			1.9	1.4
			1.8	1.6
			1.6	2
			1.5	1.6
			1.8	1.4
			1.5	1.5
			1.4	1.7
				1.8
				2.2
				1.5
				1.5
				2
	1.51667	1.58889	1.62593	1.56563	1.81429	1.52857	Average
	0.175734	0.160473	0.17887	0.229459	0.24103	0.275761	StDev

[truncated: 1 more sheets: FigS6-N2prot]
